# Supplementary material for: Establishment of a Machine Learning Model for the Risk Assessment of Perineural Invasion in Head and Neck Squamous Cell Carcinoma
Source: Int J Mol Sci. 2023 May 18;24(10):8938. doi: 10.3390/ijms24108938 (PMC10218829; doi:10.3390/ijms24108938)
Supplement: Supplementary file 1 [file ijms-24-08938-s001.zip]

Archive with 3 entries (3 files):
- Figure legends of Supplemental Figures.pdf
- Supplemental_Figures.pptx
- Supplemental_Tables.xlsx
